# Supplementary material for: Development of a Honey Bee RNA Virus Vector Based on the Genome of a Deformed Wing Virus
Source: Viruses. 2020 Mar 28;12(4):374. doi: 10.3390/v12040374 (PMC7232236; doi:10.3390/v12040374)
Supplement: Supplementary file 1 [file viruses-12-00374-s001.zip]

Archive with 17 entries (16 files):
- Table-S1__Primers.xlsx
- __MACOSX/
- __MACOSX/._Table-S1__Primers.xlsx
- Table-S3__ANOVA-for-Fig-2-DWV-GFP.xlsx
- __MACOSX/._Table-S3__ANOVA-for-Fig-2-DWV-GFP.xlsx
- Text-S1_Design of GFP-tagged-DWV.pdf
- __MACOSX/._Text-S1_Design of GFP-tagged-DWV.pdf
- Table-S2__DWV-GFP-COPIES-ACTIN-Ct.xlsx
- __MACOSX/._Table-S2__DWV-GFP-COPIES-ACTIN-Ct.xlsx
- Text-S2__DWV-L-GFP-DWV-S-GFP-Sequences.pdf
- __MACOSX/._Text-S2__DWV-L-GFP-DWV-S-GFP-Sequences.pdf
- Figure_S3.pdf
- __MACOSX/._Figure_S3.pdf
- Figure_S2.pdf
- __MACOSX/._Figure_S2.pdf
- Figure_S1.pdf
- __MACOSX/._Figure_S1.pdf
